# Supplementary material for: Phenolics as Active Ingredients in Skincare Products: A Myth or Reality?
Source: Molecules. 2025 Mar 23;30(7):1423. doi: 10.3390/molecules30071423 (PMC11990743; doi:10.3390/molecules30071423)
Supplement: Supplementary file 1 [file molecules-30-01423-s001.zip]

Archive with 1 entries (1 files):
- molecules-3512794-supplementary.xlsx
