# Supplementary material for: Phenolics as Active Ingredients in Skincare Products: A Myth or Reality?
Source: Molecules. 2025 Mar 23;30(7):1423. doi: 10.3390/molecules30071423 (PMC11990743; doi:10.3390/molecules30071423)
Supplement: Supplementary file 1 [file molecules-30-01423-s001.zip › molecules-3512794-supplementary.xlsx]

## Sheet: Phenolic compounds - Counts
	Sunscreens				Aftersun					Anti-aging
	Name	Counts			Name	Counts				Name	Counts
	tocopherol	283			tocopherol	42				tocopherol	417
	butylated hydroxytoluene	84			butylated hydroxytoluene	6				hydroxyacetophenone	110
	ferulic acid	9			coumarin	6				butylated hydroxytoluene(BHT)	80
	caffeic acid	9			tyrosine	5				pentaerythrityl tetra-di-t-butyl hydroxyhydrocinnamate	55
	hydroxyacetophenone	5			acetyl tyrosine	4				coumarin	52
	dimethylmethoxy chromanol	4			salicylic acid	3				tyrosine	29
	resveratrol dimethyl ether	4			hydroxyacetophenone	3				bakuchiol	24
	phenylethyl resorcinol	2			pentaerythrityl tetra-di-t-butyl hydroxyhydrocinnamate	2				capryloyl salicylic acid	22
	bis-ethylhexyl hydroxydimethoxy benzylmalonate	2			Total of products	84				salicylic acid	18
	epigallocatechin gallate	1								hesperidin methyl chalcone	18
	dodecyl gallate	1								diethylhexyl syringylidenemalonate	14
	rosmarinyl glucoside	1								chrysin	12
	gallyl glucoside	1								butylated hydroxyanisole	10
	isoquercitrin	1								resveratrol	9
	glucosylrutin	1								isobutylamido thiazolyl resorcinol	7
	Total of products	444								oryzanol	6
										quercetin	4
										resveratrol dimethyl ether	4
										troxerutin	4
										ferulic acid	2
										phenylethyl resorcinol	2
										propyl gallate	2
										gallic acid	1
										rutin	1
										hexylresorcinol	1
										phloretin	1
										cinnamic acid	1
										tannic acid	1
										diglucosyl gallic acid	1
										glucosylrutin	1
										isoquercitrin	1
										dihydromyricetin	1
										hydroxyphenoxy propionic acid	1
										Total of products	771
